# Supplementary material for: InsP3R-SEC5 interaction on phagosomes modulates innate immunity to Candida albicans by promoting cytosolic Ca2+ elevation and TBK1 activity
Source: BMC Biol. 2018 Apr 27;16:46. doi: 10.1186/s12915-018-0507-6 (PMC5921305; doi:10.1186/s12915-018-0507-6)
Supplement: Supplementary file 11 — Table S1. The original data of Figs. 1c, 3c, e, 4a, c, d, 5b, c, d, e, and 6a. (XLSX 12 kb) [file 12915_2018_507_MOESM11_ESM.xlsx]

## Sheet: Sheet1
FIG 1C original data
phagocytosis index
Blank	ARB	BAPTA-AM
1.56637	0.886364	0.983871
1.68702	0.811321	0.8
1.56977	0.792208	0.803571
phagocytosis %
Blank	ARB	BAPTA-AM
60.177	38.6364	35.4839
63.3588	41.5094	35.3846
58.1395	36.3636	39.2857
FIG 3C original data					FIG 3E original data
relative indensity					PO
BLANK	HIS	HI			control	1uM SEC5-2	2uM SEC5-2
1	0.674439	0.174095			0.144733	0.156278	0.436851
1	0.916195	0.266505			0.0465297	0.116145	0.453628
1	0.95556	0.185524			0.0552668	0.220526	0.230122
FIG 4A original data					FIG 4C original data					FIG 4D original data
phagocytosis index					relative indensity					phagocytosis index
Vector	SEC5	NC	SEC5-shRNA		Untreated	+C.albican				CTR	H1-TAT	H1S-TAT
1.81482	2.52632	1.61111	0.695652		1	1.51662				1.97619	0.897059	1.69444
1.6129	3.5	1.34783	0.72		1	1.53695				1.82051	0.793651	1.79487
2	2.42857	1.26923	0.833333		1	2.37584				1.51515	0.84058	1.75
phagocytosis %										phagocytosis %
Vector	SEC5	NC	SEC5-shRNA							CTR	H1-TAT	H1S-TAT
64.2857	73.6842	61.1111	34.7826							71.7949	52.9412	57.1429
59.375	88.0952	54.5455	33.3333							57.6923	45.946	58.3333
62.8571	83.7838	53.8462	36.6667							62.8571	44.9275	61.5385
FIG 5B original data							FIG 5C original data			FIG 5D original data			FIG 5E original data
RAW264.7-NC-shRNA			RAW264.7-SEC5-shRNA				NC	siSEC5		pEGFP	pEGFP-SEC5		Ctr	MRT67307
0	1h	2h	0	1h	2h		20.5673	10.9489		28.1569	49.4616		35.1251	2.31494
1	7.88986	24.4201	1	1.86607	1.86607		21.7644	12.0015		29.4656	48.2192		32.8918	5.52949
1	8.87655	27.4741	1	2.21914	2.11404		21.7644	12.5285		30.1208	51.3287		34.0076	3.38482
1	7.72749	25.6342	1	1.86607	2.04202
FIG 6A original data
relative indensity
Untreated	+C.albican	Untreated	+C.albican
1	3.35309	1	1.77392
1	1.90711	1	1.98718
1	3.15834	1	1.75356
